# Supplementary material for: Ulcerative Colitis: Novel Epithelial Insights Provided by Single Cell RNA Sequencing
Source: Front Med (Lausanne). 2022 Apr 20;9:868508. doi: 10.3389/fmed.2022.868508 (PMC9068527; doi:10.3389/fmed.2022.868508)
Supplement: Supplementary file 1 [file Data_Sheet_1.xlsx]

## Sheet: Suppl Table 1
Supplemental Table 1	Comparison of differentiated colonocyte transcriptomes in heath and UC inflammation between Oxford and Broad studies
				Differentiated Colonocyte Clusters
transcripts substantially elevated in healthy tissue								transcripts substantially elevated in UC-inflamed tissue
potential markers of Differentiated Colonocytes (transcripts that are cluster-specifically elevated in both studies)	common transcripts: cluster non-specifically elevated in one or both studies		cluster-specific transcripts common for healthy and UC-inflamed tissue in Oxford study	transcripts upregulated specifically in healthy and non-specifically in UC inflamed tissue in Broad studies	discordant transcripts: specifically elevated in healthy cells in Broad study but upregulated in UC-affected cells in Oxford study	discordant transcripts: non-specifically elevated in healthy cells in Broad study but upregulated in UC-affected cells in Oxford study		potential markers of Differentiated Colonocytes (transcripts that are cluster-specifically elevated in both studies)	common transcripts: cluster specific in Oxford studies, but cluster non-specific in Broad study	UC-inflammation specific transcripts in Oxford study	UC-inflammation specific transcripts in Broad study
VAMP8	SLC26A3		TMCO1	SLC45A2	RBP2	SLC6A8		LIF	SLC16A14	SPEN	LACC1
ABCB1	GUCA2A		HSD17B11	PRSS23	SLC6A20			CDC42EP2	FSTL1	MINOS1	ANKRD22
OAS1	AQP8		VDAC1	PPARD	PTPRH			SLC25A29	IDO1	RNF186	RAB31
ISG15	CEACAM7		CDHR2	OASL				NEBL	SDR16C5	GALE	SLC7A1
MXI1	PLAC8		DST	ARL14					XKR9	HMGCL	RASAL2
APPL2	CEACAM5		PRR15	IFNGR2					HOXB13	ZC3H12A	USP46
SLC20A1	TSPAN1		AKR1B10	C1orf106					TFF1	YBX1	MET
	EMP1		MS4A12	SAA1					C2CD4B	UQCRH	PALLD
	IFI27		CD9	AK1					SGMS1	DPYD	AMOT
	IL32		C12orf75	PLAUR					OLFM1	ATP1A1	TEAD4
	SEPP1		ABHD3	PNPLA2					FAM83A	PSMD4	IFITM3
	EPCAM		SGK2	SLC16A3					DEFB4A	PEA15	CASP1
	PKIB		SLC25A5	B3GNT8					CXCL11	MPC2
	CEACAM6		CLCA4	SMPD1						ABL2
	RHOC		SLC9A3R1	AQP11						GLUL
	PRAP1			CREB3L3						NVL
	HPGD			MAB21L3						CNIH4
	ANPEP			KCNG1						CHRM3
	SDCBP2									TRIB2
	CA4									LBH
	FXYD3									MDH1
	MYO15B									POLE4
	C2orf88									SUCLG1
	MALL									TMSB10
	SMIM22									ARID5A
	CDA									MITD1
	MUC12									IL1A
	SRI									IL1B
	CYSTM1									IL36G
	C19orf33									MYO7B
	CLDN7									LYPD1
	GPRC5A									GCG
	PRSS3									SESTD1
	HIST1H1C									GULP1
	TMEM54									MYO1B
	SLC51B									NABP1
	MISP									IGFBP2
	ABCG2									SLC16A14
	DHRS9									PPARG
	PPP1R14D									SNRK
	GCNT3									SLC6A20
	FABP1									ADAMTS9
	KRT20									CD47
	SERINC2									FSTL1
	LGALS3									DIRC2
	CLDN23									MYLK
	MXD1									ACKR4
	ITM2C									CDV3
	TRIM31									RBP2
	SPINT2									XRN1
	CDHR5									RARRES1
	TMIGD1									MAP3K13
	PHGR1									CLDN1
	HHLA2									PROM1
	CFDP1									LAP3
	SPATS2L									SMIM20
	CST3									UBA6
	KRT8									UGT2A3
	RHOF									CXCL11
	TMPRSS2									RASGEF1B
	GPA33									HPSE
	MUC13									TIFA
	CA2									FABP2
	C11orf86									MSMO1
	HSD17B2									GPBP1
	MEP1A									KIF2A
	TMEM45B									BTF3
	SULT1A2									HMGCR
	ASS1									LHFPL2
	LYPD8									COX7C
	AOC1									LUCAT1
	SFN									ARRDC3
	PEX26									TNFAIP8
	CLDN4									LEAP2
	SLC17A4									PITX1
	S100A6									SPINK1
	TMEM37									CDX1
										GPX3
										FAXDC2
										CPEB4
										SFXN1
										RAB24
										SERPINB6
										NQO2
										TMEM14C
										TMEM14B
										C6orf136
										HCG27
										MDFI
										TRERF1
										VEGFA
										C6orf223
										ENPP4
										TINAG
										MYO6
										TPBG
										MARCKS
										EPB41L2
										SNX9
										SOD2
										BZW2
										CYCS
										HOXA10
										IGFBP3
										FGL2
										WBSCR27
										MDH2
										SEMA3C
										ASNS
										ACHE
										TRIM56
										HILPDA
										CALU
										DENND2A
										TMEM139
										ZYX
										DEFB4B
										DEFB4A
										PSD3
										IDO1
										C8orf4
										LYN
										SDR16C5
										XKR9
										FAM83A
										SQLE
										DENND3
										GSDMD
										JAK2
										CD274
										PTPRD
										TRPM6
										TLE1
										RASEF
										GOLM1
										ZCCHC6
										WDR34
										SETX
										RALGDS
										OLFM1
										PFKP
										AKR1C3
										ATP5C1
										NEBL
										SVIL
										MAP3K8
										SGMS1
										PBLD
										HK1
										PCBD1
										P4HA1
										CNNM2
										BNIP3
										HBB
										EIF3F
										ST5
										ADM
										INSC
										NDUFS3
										TNKS1BP1
										MYRF
										SLC3A2
										EHD1
										ATG2A
										PPP2R5B
										FRMD8
										PACS1
										PITPNM1
										NDUFV1
										TCIRG1
										FDX1
										ETS1
										RND1
										GALNT6
										ATP5G2
										ATP5B
										PTGES3
										NACA
										PTPRB
										SLC25A3
										CHPT1
										TRAFD1
										SLC15A1
										PSMA6
										PLEK2
										SAV1
										PSMA3
										ENTPD5
										FOS
										TMEM251
										SLC25A29
										DLL4
										DUOX1
										C2CD4B
										PKM
										CD276
										PML
										SEMA7A
										TBC1D2B
										CHD2
										LINS
										RHBDF1
										NTHL1
										CARHSP1
										CIITA
										CCP110
										UQCRC2
										NDUFAB1
										NUPR1
										CDIPT
										NLRC5
										CENPT
										PSMB10
										CDH3
										FA2H
										CYBA
										PIEZO1
										KCTD11
										USP43
										TMEM98
										SLFN5
										PSMB3
										STAT3
										TMEM106A
										NPEPPS
										PRAC1
										HOXB13
										C17orf67
										PSMC5
										MIR6080
										CEP112
										SLC9A3R1
										TMC6
										SYNGR2
										CD7
										MIB1
										LAMA3
										INO80C
										MED16
										R3HDM4
										THOP1
										LRG1
										ANGPTL4
										ICAM1
										PEPD
										PPP1R14A
										PVRL2
										PPP1R13L
										SLC1A5
										BBC3
										SULT2B1
										FTL
										LAIR2
										EPS8L1
										PTPRH
										MKKS
										RRBP1
										WFDC2
										SLCO4A1
										OGFR
										HELZ2
										CLDN8
										ATP5O
										RUNX1
										TFF1
										UFD1L
										DDT
										LIF
										GAL3ST1
										RAC2
										CSNK1E
										ST13
										ACO2
										BIK
										TTC38
										LMF2
										TYMP
										ODF3B
										IL3RA
										MXRA5
										STS
										PRDX4
										SAT1
										MAOA
										PGK1
										ARMCX3
										GABRE
										SLC6A8
										CDC42EP2

## Sheet: Suppl Table 2
Supplemental Table 2	Comparison of undifferentiated colonocyte transcriptomes in heath and UC inflammation between Oxford and Broad studies
			Undifferentiated Colonocyte Clusters
transcripts substantially elevated in healthy tissue				transcripts substantially elevated in UC-inflamed tissue
Broad Study	possible cluster marker			Broad Study	possible cluster marker		Broad and Oxford Studies		Broad Study
DUOX2	Immature Enterocyte 1			MUC1	Immature Enterocyte 1		transcripts common for undifferentiated colonocyte clusters, but not specific to them		transcripts elevated non-specifically in undifferentiated colonocytes
TMEM150B	Immature Enterocyte 1			KAZN	Immature Enterocyte 2		TNIP3		OLFM4
HS3ST6	Immature Enterocyte 2			SMAD9	Immature Enterocyte 2		GLDN		HOXB13
FOXH1	Immature Enterocyte 2			DOCK4	Immature Enterocyte 2		S100P		SI
C14orf180	Immature Enterocyte 2						DUOXA2		SKIL
							PLA2G2A		B3GNT7
							DUOX2		CEACAM6
							CXCL1		PPP3CA
							CCL20		PI3
									S100A9
									CXCL3
									SPINK5
									MFSD4
									TFF1
									LCN2
									DMBT1
									CTSE
									NOS2
									APOL1
									LCN2
									SERPINB5
									NPSR1
									HOXD11
									GJB3
									SDR16C5
									CLIC3
									RBP4
									PF4
									MYEOV
									SLC28A2
									SLC6A14
									SAA1
									GLRA2
									PRSS22
									IRS1
									KCND3
									GPR126
									PIK3AP1
									MIA
									IL1RN
									CXCL2
